# Supplementary material for: Transcriptomic Analysis of Biofilm Formation Inhibition by PDIA Iminosugar in Staphylococcus aureus
Source: Antibiotics (Basel). 2025 Jul 1;14(7):668. doi: 10.3390/antibiotics14070668 (PMC12291779; doi:10.3390/antibiotics14070668)
Supplement: Supplementary file 1 [file antibiotics-14-00668-s001.zip]

Archive with 1 entries (1 files):
- antibiotics-3620706-supplementary.pdf
